# Supplementary material for: Spatial regulation of Drosophila ovarian Follicle Stem Cell division rates and cell cycle transitions
Source: PLoS Genet. 2023 Sep 25;19(9):e1010965. doi: 10.1371/journal.pgen.1010965 (PMC10553835; doi:10.1371/journal.pgen.1010965)
Supplement: S1 Data — (XLSX) [file pgen.1010965.s009.xlsx]

## Sheet: Fig 1B
	Region 1 EC	Region 2a EC	Layer 3 FSC	Layer 2 FSC	Layer 1 FSC		Region 1 EC	Region 2a EC	Layer 3 FSC	Layer 2 FSC	Layer 1 FSC
G1	0.993	0.8072	0.3854	0.1765	0.0776		579	515	79	57	38
S	0	0	0.1317	0.2601	0.3367		0	0	27	84	165
G2	0.007	0.1928	0.4829	0.5635	0.5857		4	123	99	182	287
n	Region 1 EC	Region 2a EC	Layer 3 FSC	Layer 2 FSC	Layer 1 FSC
	574	638	205	323	490
err
G1	0.00347991	0.0156183	0.0339919	0.021213	0.0120863
S	0	0	0.0236184	0.0244093	0.021349
G2	0.00347991	0.0156183	0.0349011	0.0275955	0.0222534

## Sheet: Fig.3A-CRawData
		Layer 1 FSCs								Layer 2 FSCs								Layer 3 FSCs								Region 2a ECs								Region 1 ECs
Genotype	n	G	GR	R/Un	Total	G1 %	S %	G2%	G2/G1	G	GR	R/Un	Total	G1 %	S %	G2%	G2/G1	G	GR	R/Un	Total	G1 %	S %	G2%	G2/G1	G	GR	R/Un	Total	G1 %	S %	G2%	G2/G1	G	GR	R/Un	Total	G1 %	S %	G2%	G2/G1
NM	58	38	287	165	490	0.077551	0.336735	0.585714	7.55263	57	182	84	323	0.176471	0.260062	0.563467	3.19298	79	99	27	205	0.385366	0.131707	0.482927	1.25316	515	123	0	638	0.80721	0	0.19279	0.238835	570	4	0	574	0.993031	0	0.00696864	0.00701754
CycE	53	16	268	227	511	0.0313112	0.444227	0.524462	16.75	43	186	119	348	0.123563	0.341954	0.534483	4.32558	81	106	56	243	0.333333	0.230453	0.436214	1.30864	501	141	0	642	0.780374	0	0.219626	0.281437	614	13	0	627	0.979266	0	0.0207337	0.0211726
Hop	52	145	222	207	574	0.252613	0.360627	0.38676	1.53103	137	130	143	410	0.334146	0.34878	0.317073	0.948905	120	92	104	316	0.379747	0.329114	0.291139	0.766667	439	213	103	755	0.581457	0.136424	0.282119	0.485194	373	126	48	547	0.681901	0.0877514	0.230347	0.337802
UAS-22	51	37	297	141	475	0.0778947	0.296842	0.625263	8.02703	86	156	72	314	0.273885	0.229299	0.496815	1.81395	93	77	24	194	0.479381	0.123711	0.396907	0.827957	532	58	0	590	0.901695	0	0.0983051	0.109023	569	2	0	571	0.996497	0	0.00350263	0.00351494
22 Hop	48	111	273	204	588	0.188776	0.346939	0.464286	2.45946	121	148	134	403	0.300248	0.332506	0.367246	1.22314	115	99	94	308	0.373377	0.305195	0.321429	0.86087	410	166	88	664	0.61747	0.13253	0.25	0.404878	316	95	80	491	0.643585	0.162933	0.193483	0.300633
Stg	29	156	27	71	254	0.614173	0.279528	0.106299	0.173077	131	9	35	175	0.748571	0.2	0.0514286	0.0687023	70	4	10	84	0.833333	0.119048	0.047619	0.0571429	294	4	14	312	0.942308	0.0448718	0.0128205	0.0136054	277	0	9	286	0.968531	0.0314685	0	0
CycE Stg	19	69	9	86	164	0.420732	0.52439	0.054878	0.130435	62	3	53	118	0.525424	0.449153	0.0254237	0.0483871	39	2	21	62	0.629032	0.33871	0.0322581	0.0512821	174	0	30	204	0.852941	0.147059	0	0	161	0	21	182	0.884615	0.115385	0	0
PI3K	27	22	106	76	204	0.107843	0.372549	0.519608	4.81818	38	62	43	143	0.265734	0.300699	0.433566	1.63158	31	25	11	67	0.462687	0.164179	0.373134	0.806452	178	12	0	190	0.936842	0	0.0631579	0.0674157	178	1	0	179	0.994413	0	0.00558659	0.00561798
Dp110	27	4	175	53	232	0.0172414	0.228448	0.75431	43.75	8	128	28	164	0.0487805	0.170732	0.780488	16	14	58	6	78	0.179487	0.0769231	0.74359	4.14286	199	76	0	275	0.723636	0	0.276364	0.38191	266	0	0	266	1	0	0	0
Dap	24	3	148	58	209	0.0143541	0.277512	0.708134	49.3333	23	89	32	144	0.159722	0.222222	0.618056	3.86957	25	45	4	74	0.337838	0.0540541	0.608108	1.8	229	36	0	265	0.864151	0	0.135849	0.157205	272	0	0	272	1	0	0	0
Hop Dap	32	277	78	119	474	0.584388	0.251055	0.164557	0.281588	216	34	66	316	0.683544	0.208861	0.107595	0.157407	164	22	19	205	0.8	0.0926829	0.107317	0.134146	327	37	61	425	0.769412	0.143529	0.0870588	0.11315	377	315	62	754	0.5	0.0822281	0.417772	0.835544
stat RNAi DIAP (3d)	26	23	126	65	214	0.107477	0.303738	0.588785	5.47826	41	79	32	152	0.269737	0.210526	0.519737	1.92683	39	49	4	92	0.423913	0.0434783	0.532609	1.25641	229	50	0	279	0.820789	0	0.179211	0.218341	261	2	0	263	0.992395	0	0.00760456	0.00766284
CycE stat RNAi DIAP (3d)	26	28	142	64	234	0.119658	0.273504	0.606838	5.07143	35	84	37	156	0.224359	0.237179	0.538462	2.4	39	41	5	85	0.458824	0.0588235	0.482353	1.05128	276	29	0	305	0.904918	0	0.095082	0.105072	302	0	0	302	1	0	0	0
stat RNAi DIAP (6d)	17	14	108	4	126	0.111111	0.031746	0.857143	7.71429	27	59	2	88	0.306818	0.0227273	0.670455	2.18519	20	28	0	48	0.416667	0	0.583333	1.4	193	31	0	224	0.861607	0	0.138393	0.160622	208	2	0	210	0.990476	0	0.00952381	0.00961538
CycE stat RNAi DIAP (6d)	21	55	124	6	185	0.297297	0.0324324	0.67027	2.25455	68	60	1	129	0.527132	0.00775194	0.465116	0.882353	58	17	0	75	0.773333	0	0.226667	0.293103	286	10	0	296	0.966216	0	0.0337838	0.034965	284	2	0	286	0.993007	0	0.00699301	0.00704225

## Sheet: Fig3A-C
		G1	S	G2		n	layer 1	G1	S	G2
Wildtype	Layer 3	0.3854	0.1317	0.4829		205		79	27	99
	Layer 2	0.1765	0.2601	0.5635	323	323		57	84	182
	Layer 1	0.0776	0.3367	0.5857		490	490	38	165	287
UAS-CycE	Layer 3	0.3333	0.2305	0.4362		243		81	56	106
	Layer 2	0.1236	0.342	0.5345	348	348		43	119	186
	Layer 1	0.0313	0.4442	0.5245		511	511	16	227	268
UAS-Stg	Layer 3	0.833333	0.119048	0.047619		84		70	10	4
	Layer 2	0.748571	0.2	0.0514286	175	175		131	35	9
	Layer 1	0.614173	0.279528	0.106299		254	254	156	71	27
UAS-CycE UAS-Stg	Layer 3	0.629032	0.33871	0.0322581		62		39	21	2
	Layer 2	0.525424	0.449153	0.0254237	118	118		62	53	3
	Layer 1	0.420732	0.52439	0.054878		164	164	69	86	9
UAS-Hop	Layer 3	0.379747	0.329114	0.291139		316		120	104	92
	Layer 2	0.334146	0.34878	0.317073	410	410		137	143	130
	Layer 1	0.252613	0.360627	0.38676		574	574	145	207	222
UAS-Hop UAS-Dap	Layer 3	0.8	0.0926829	0.107317		205		164	19	22
	Layer 2	0.683544	0.208861	0.107595	316	316		216	66	34
	Layer 1	0.584388	0.251055	0.164557		474	474	277	119	78
UAS-dnTCF	Layer 3	0.479381	0.123711	0.396907		194		93	24	77
	Layer 2	0.273885	0.229299	0.496815	314	314		86	72	156
	Layer 1	0.0778947	0.296842	0.625263		475	475	37	141	297
UAS-dnTCF UAS-Hop	Layer 3	0.373377	0.305195	0.321429		308		115	94	99
	Layer 2	0.300248	0.332506	0.367246	403	403		121	134	148
	Layer 1	0.188776	0.346939	0.464286		588	588	111	204	273
UAS-stat-RNAi 6d	Layer 3	0.416667	0	0.583333		48		20	0	28
	Layer 2	0.306818	0.0227273	0.670455	88	88		27	2	59
	Layer 1	0.111111	0.031746	0.857143		126	126	14	4	108
UAS-Dp110-DN	Layer 3	0.179487	0.0769231	0.74359		78		14	6	58
	Layer 2	0.0487805	0.170732	0.780488	164	164		8	28	128
	Layer 1	0.0172414	0.228448	0.75431		232	232	4	53	175
UAS-PI3K	Layer 3	0.462687	0.164179	0.373134		67		31	11	25
	Layer 2	0.265734	0.300699	0.433566	143	143		38	43	62
	Layer 1	0.107843	0.372549	0.519608		204	204	22	76	106
average					254.727	263.758	372
UAS-stat-RNAi 3d	Layer 3	0.4239	0.0435	0.5326		92		39	4	49
	Layer 2	0.2697	0.2105	0.5197		152		41	32	79
	Layer 1	0.1075	0.3037	0.5888		214		23	65	126
	err
Wildtype	Layer 3	G1	S	G2
0	Layer 2	0.0339919	0.0236184	0.0349011
0	Layer 1	0.021213	0.0244093	0.0275955
UAS-CycE	Layer 3	0.0120863	0.021349	0.0222534
0	Layer 2	0.0302399	0.027017	0.0318128
0	Layer 1	0.0176429	0.0254294	0.0267389
UAS-Stg	Layer 3	0.00770294	0.0219805	0.0220921
0	Layer 2	0.0406625	0.0353343	0.0232357
0	Layer 1	0.0327948	0.0302372	0.0166962
UAS-CycE UAS-Stg	Layer 3	0.0305439	0.0281582	0.0193395
0	Layer 2	0.0613492	0.0601055	0.022439
0	Layer 1	0.0459692	0.0457901	0.0144906
UAS-Hop	Layer 3	0.0385497	0.038997	0.0177837
0	Layer 2	0.0273016	0.0264335	0.0255557
0	Layer 1	0.0232952	0.0235368	0.0229813
UAS-Hop UAS-Dap	Layer 3	0.0181361	0.0200424	0.0203273
0	Layer 2	0.0279372	0.0202536	0.0216175
0	Layer 1	0.0261635	0.0228671	0.0174314
UAS-dnTCF	Layer 3	0.0226363	0.0199168	0.0170305
0	Layer 2	0.0358674	0.0236389	0.0351266
0	Layer 1	0.0251665	0.0237235	0.0282161
UAS-dnTCF UAS-Hop	Layer 3	0.012297	0.0209625	0.02221
0	Layer 2	0.0275614	0.0262388	0.0266112
0	Layer 1	0.0228328	0.0234677	0.0240128
UAS-stat-RNAi 6d	Layer 3	0.0161382	0.0196297	0.020567
0	Layer 2	0.0711594	0	0.0711594
0	Layer 1	0.0491612	0.0158869	0.0501073
UAS-Dp110-DN	Layer 3	0.0279974	0.015619	0.031174
0	Layer 2	0.0434522	0.0301717	0.049441
0	Layer 1	0.0168206	0.0293821	0.0323214
UAS-PI3K	Layer 3	0.00854605	0.0275634	0.0282634
0	Layer 2	0.0609144	0.0452562	0.0590857
0	Layer 1	0.0369388	0.0383469	0.0414414

## Sheet: Fig. 3A-C(2)
		G1	S	G2		n
Wildtype	Layer 3	0.3854	0.1317	0.4829		205
	Layer 2	0.1765	0.2601	0.5635		323
	Layer 1	0.0776	0.3367	0.5857		490
UAS-CycE	Layer 3	0.3333	0.2305	0.4362		243
	Layer 2	0.1236	0.342	0.5345		348
	Layer 1	0.0313	0.4442	0.5245		511
UAS-Stg	Layer 3	0.833333	0.119048	0.047619		84
	Layer 2	0.748571	0.2	0.0514286		175
	Layer 1	0.614173	0.279528	0.106299		254
UAS-CycE UAS-Stg	Layer 3	0.629032	0.33871	0.0322581		62
	Layer 2	0.525424	0.449153	0.0254237		118
	Layer 1	0.420732	0.52439	0.054878		164
UAS-Hop	Layer 3	0.379747	0.329114	0.291139		316
	Layer 2	0.334146	0.34878	0.317073		410
	Layer 1	0.252613	0.360627	0.38676		574
UAS-Hop UAS-Dap	Layer 3	0.8	0.0926829	0.107317		205
	Layer 2	0.683544	0.208861	0.107595		316
	Layer 1	0.584388	0.251055	0.164557		474
UAS-dnTCF	Layer 3	0.479381	0.123711	0.396907		194
	Layer 2	0.273885	0.229299	0.496815		314
	Layer 1	0.0778947	0.296842	0.625263		475
UAS-dnTCF UAS-Hop	Layer 3	0.373377	0.305195	0.321429		308
	Layer 2	0.300248	0.332506	0.367246		403
	Layer 1	0.188776	0.346939	0.464286		588
UAS-stat-RNAi	Layer 3	0.416667	0	0.583333		48
	Layer 2	0.306818	0.0227273	0.670455		88
	Layer 1	0.111111	0.031746	0.857143		126
UAS-Dp110-DN	Layer 3	0.179487	0.0769231	0.74359		78
	Layer 2	0.0487805	0.170732	0.780488		164				WT	CycE	Stg	Stg + CycE	Hop	Hop + Dap	dnTCF	dnTCF + Hop	stat-RNAi	Dp110-DN	PI3K
	Layer 1	0.0172414	0.228448	0.75431		232				Layer 3	Layer 3	Layer 3	Layer 3	Layer 3	Layer 3	Layer 3	Layer 3	Layer 3	Layer 3	Layer 3
UAS-PI3K	Layer 3	0.462687	0.164179	0.373134		67			G1	0.3854	0.3333	0.833333	0.629032	0.379747	0.8	0.479381	0.373377	0.416667	0.179487	0.462687
	Layer 2	0.265734	0.300699	0.433566		143			S	0.1317	0.2305	0.119048	0.33871	0.329114	0.0926829	0.123711	0.305195	0	0.0769231	0.164179
	Layer 1	0.107843	0.372549	0.519608		204			G2	0.4829	0.4362	0.047619	0.0322581	0.291139	0.107317	0.396907	0.321429	0.583333	0.74359	0.373134
									n	205	243	84	62	316	205	194	308	48	78	67
	err	G1	S	G2						Wildtype	UAS-CycE	UAS-Stg	UAS-CycE UAS-Stg	UAS-Hop	UAS-Hop UAS-Dap	UAS-dnTCF	UAS-dnTCF UAS-Hop	UAS-stat-RNAi	UAS-Dp110-DN	UAS-PI3K
Wildtype	Layer 3	0.0339919	0.0236184	0.0349011					err	Layer 3	Layer 3	Layer 3	Layer 3	Layer 3	Layer 3	Layer 3	Layer 3	Layer 3	Layer 3	Layer 3
0	Layer 2	0.021213	0.0244093	0.0275955					G1	0.0339919	0.0302399	0.0406625	0.0613492	0.0273016	0.0279372	0.0358674	0.0275614	0.0711594	0.0434522	0.0609144
0	Layer 1	0.0120863	0.021349	0.0222534					S	0.0236184	0.027017	0.0353343	0.0601055	0.0264335	0.0202536	0.0236389	0.0262388	0	0.0301717	0.0452562
UAS-CycE	Layer 3	0.0302399	0.027017	0.0318128					G2	0.0349011	0.0318128	0.0232357	0.022439	0.0255557	0.0216175	0.0351266	0.0266112	0.0711594	0.049441	0.0590857
0	Layer 2	0.0176429	0.0254294	0.0267389						WT	CycE	Stg	Stg + CycE	Hop	Hop + Dap	dnTCF	dnTCF + Hop	stat-RNAi	Dp110-DN	PI3K
0	Layer 1	0.00770294	0.0219805	0.0220921						Layer 2	Layer 2	Layer 2	Layer 2	Layer 2	Layer 2	Layer 2	Layer 2	Layer 2	Layer 2	Layer 2
UAS-Stg	Layer 3	0.0406625	0.0353343	0.0232357					G1	0.1765	0.1236	0.748571	0.525424	0.334146	0.683544	0.273885	0.300248	0.306818	0.0487805	0.265734
0	Layer 2	0.0327948	0.0302372	0.0166962					S	0.2601	0.342	0.2	0.449153	0.34878	0.208861	0.229299	0.332506	0.0227273	0.170732	0.300699
0	Layer 1	0.0305439	0.0281582	0.0193395					G2	0.5635	0.5345	0.0514286	0.0254237	0.317073	0.107595	0.496815	0.367246	0.670455	0.780488	0.433566
UAS-CycE UAS-Stg	Layer 3	0.0613492	0.0601055	0.022439
0	Layer 2	0.0459692	0.0457901	0.0144906					n	323	348	175	118	410	316	314	403	88	164	143
0	Layer 1	0.0385497	0.038997	0.0177837
UAS-Hop	Layer 3	0.0273016	0.0264335	0.0255557						0	0	0	0	0	0	0	0	0	0	0
0	Layer 2	0.0232952	0.0235368	0.0229813					err	Layer 2	Layer 2	Layer 2	Layer 2	Layer 2	Layer 2	Layer 2	Layer 2	Layer 2	Layer 2	Layer 2
0	Layer 1	0.0181361	0.0200424	0.0203273					G1	0.021213	0.0176429	0.0327948	0.0459692	0.0232952	0.0261635	0.0251665	0.0228328	0.0491612	0.0168206	0.0369388
UAS-Hop UAS-Dap	Layer 3	0.0279372	0.0202536	0.0216175					S	0.0244093	0.0254294	0.0302372	0.0457901	0.0235368	0.0228671	0.0237235	0.0234677	0.0158869	0.0293821	0.0383469
0	Layer 2	0.0261635	0.0228671	0.0174314					G2	0.0275955	0.0267389	0.0166962	0.0144906	0.0229813	0.0174314	0.0282161	0.0240128	0.0501073	0.0323214	0.0414414
0	Layer 1	0.0226363	0.0199168	0.0170305						WT	CycE	Stg	Stg + CycE	Hop	Hop + Dap	dnTCF	dnTCF + Hop	stat-RNAi	Dp110-DN	PI3K
UAS-dnTCF	Layer 3	0.0358674	0.0236389	0.0351266						Layer 1	Layer 1	Layer 1	Layer 1	Layer 1	Layer 1	Layer 1	Layer 1	Layer 1	Layer 1	Layer 1
0	Layer 2	0.0251665	0.0237235	0.0282161					G1	0.0776	0.0313	0.614173	0.420732	0.252613	0.584388	0.0778947	0.188776	0.111111	0.0172414	0.107843
0	Layer 1	0.012297	0.0209625	0.02221					S	0.3367	0.4442	0.279528	0.52439	0.360627	0.251055	0.296842	0.346939	0.031746	0.228448	0.372549
UAS-dnTCF UAS-Hop	Layer 3	0.0275614	0.0262388	0.0266112					G2	0.5857	0.5245	0.106299	0.054878	0.38676	0.164557	0.625263	0.464286	0.857143	0.75431	0.519608
0	Layer 2	0.0228328	0.0234677	0.0240128
0	Layer 1	0.0161382	0.0196297	0.020567					n	490	511	254	164	574	474	475	588	126	232	204
UAS-stat-RNAi	Layer 3	0.0711594	0	0.0711594
0	Layer 2	0.0491612	0.0158869	0.0501073						0	0	0	0	0	0	0	0	0	0	0
0	Layer 1	0.0279974	0.015619	0.031174					err	Layer 1	Layer 1	Layer 1	Layer 1	Layer 1	Layer 1	Layer 1	Layer 1	Layer 1	Layer 1	Layer 1
UAS-Dp110-DN	Layer 3	0.0434522	0.0301717	0.049441					G1	0.0120863	0.00770294	0.0305439	0.0385497	0.0181361	0.0226363	0.012297	0.0161382	0.0279974	0.00854605	0.0217171
0	Layer 2	0.0168206	0.0293821	0.0323214					S	0.021349	0.0219805	0.0281582	0.038997	0.0200424	0.0199168	0.0209625	0.0196297	0.015619	0.0275634	0.0338506
0	Layer 1	0.00854605	0.0275634	0.0282634					G2	0.0222534	0.0220921	0.0193395	0.0177837	0.0203273	0.0170305	0.02221	0.020567	0.031174	0.0282634	0.0349801
UAS-PI3K	Layer 3	0.0609144	0.0452562	0.0590857
0	Layer 2	0.0369388	0.0383469	0.0414414
0	Layer 1	0.0217171	0.0338506	0.0349801

## Sheet: Fig 3A-C p value
	WT	CycE	Stg	Stg + CycE	Hop	Hop + Dap	dnTCF	dnTCF + Hop	stat-RNAi	Dp110-DN	PI3K
	Layer 3	Layer 3	Layer 3	Layer 3	Layer 3	Layer 3	Layer 3	Layer 3	Layer 3	Layer 3	Layer 3
G1	0.3854	0.3333	0.833333	0.629032	0.379747	0.8	0.479381	0.373377	0.416667	0.179487	0.462687
S	0.1317	0.2305	0.119048	0.33871	0.329114	0.0926829	0.123711	0.305195	0	0.0769231	0.164179
G2	0.4829	0.4362	0.047619	0.0322581	0.291139	0.107317	0.396907	0.321429	0.583333	0.74359	0.373134
n	205	243	84	62	316	205	194	308	48	78	67
p value
G1		0.2521	<0.0001	0.0007	0.9015	<0.0001	0.0595	0.7821	0.687	0.001	0.2596
S		0.0073	0.7645	0.0002	<0.0001	0.212	0.8197	<0.0001	0.0079	0.1989	0.5129
G2		0.3204	<0.0001	<0.0001	<0.0001	<0.0001	0.0842	0.0002	0.2132	0.0001	0.1172
	WT	CycE	Stg	Stg + CycE	Hop	Hop + Dap	dnTCF	dnTCF + Hop	stat-RNAi	Dp110-DN	PI3K
	Layer 2	Layer 2	Layer 2	Layer 2	Layer 2	Layer 2	Layer 2	Layer 2	Layer 2	Layer 2	Layer 2
G1	0.1765	0.1236	0.748571	0.525424	0.334146	0.683544	0.273885	0.300248	0.306818	0.0487805	0.265734
S	0.2601	0.342	0.2	0.449153	0.34878	0.208861	0.229299	0.332506	0.0227273	0.170732	0.300699
G2	0.5635	0.5345	0.0514286	0.0254237	0.317073	0.107595	0.496815	0.367246	0.670455	0.780488	0.433566
n	323	348	175	118	410	316	314	403	88	164	143
p value
G1		0.0546	< 0.0001	< 0.0001	< 0.0001	< 0.0001	0.0034	0.0001	0.0075	0.0001	0.0281
S		0.021	0.1342	0.0001	0.0097	0.1286	0.3633	0.0331	< 0.0001	0.0194	0.3598
G2		0.451	< 0.0001	< 0.0001	< 0.0001	< 0.0001	0.0905	< 0.0001	0.0738	< 0.0001	0.0096
	WT	CycE	Stg	Stg + CycE	Hop	Hop + Dap	dnTCF	dnTCF + Hop	stat-RNAi	Dp110-DN	PI3K
	Layer 1	Layer 1	Layer 1	Layer 1	Layer 1	Layer 1	Layer 1	Layer 1	Layer 1	Layer 1	Layer 1
G1	0.0776	0.0313	0.614173	0.420732	0.252613	0.584388	0.0778947	0.188776	0.111111	0.0172414	0.107843
S	0.3367	0.4442	0.279528	0.52439	0.360627	0.251055	0.296842	0.346939	0.031746	0.228448	0.372549
G2	0.5857	0.5245	0.106299	0.054878	0.38676	0.164557	0.625263	0.464286	0.857143	0.75431	0.519608
n	490	511	254	164	574	474	475	588	126	232	204
p value
G1		0.001	< 0.0001	< 0.0001	< 0.0001	< 0.0001	1	< 0.0001	0.2359	0.0011	0.2013
S		0.0005	0.1135	< 0.0001	0.4135	0.0034	0.1822	0.7306	< 0.0001	0.0029	0.3646
G2		0.0523	< 0.0001	< 0.0001	< 0.0001	< 0.0001	0.2155	0.0001	< 0.0001	< 0.0001	0.1102

## Sheet: Fig 3D
		G1	S	G2		n		G1	S	G2
WT	R1	0.993031	0	0.00696864	574	574		570	0	4
	R2a	0.80721	0	0.19279		638	638	515	0	123
CycE	R1	0.979266	0	0.0207337	627	627		614	0	13
	R2a	0.780374	0	0.219626		642	642	501	0	141
Stg	R1	0.968531	0.0314685	0	286	286		277	9	0
	R2a	0.942308	0.0448718	0.0128205		312	312	294	14	4
Stg + CycE	R1	0.968531	0.0314685	0	182	182		176	6	0
	R2a	0.852941	0.147059	0		204	204	174	30	0
Hop	R1	0.681901	0.0877514	0.230347	547	547		373	48	126
	R2a	0.581457	0.136424	0.282119		755	755	439	103	213
Hop + Dap	R1	0.5	0.0822281	0.417772	754	754		377	62	315
	R2a	0.769412	0.143529	0.0870588		425	425	327	61	37
dnTCF	R1	0.996497	0	0.00350263	571	571		569	0	2
	R2a	0.901695	0	0.0983051		590	590	532	0	58
dnTCF + Hop	R1	0.643585	0.162933	0.193483	491	491		316	80	95
	R2a	0.61747	0.13253	0.25		664	664	410	88	166
stat-RNAi	R1	0.990476	0	0.00952381	210	210		208	0	2
	R2a	0.861607	0	0.138393		224	224	193	0	31
Dp110-DN	R1	1	0	0	266	266		266	0	0
	R2a	0.723636	0	0.276364		275	275	199	0	76
PI3K	R1	0.994413	0	0.00558659	179	179		178	0	1
	R2a	0.936842	0	0.0631579		190	190	178	0	12
					426.091		447.182
	err
		G1	S	G2
WT	R1	0.00347216	0	0.00347216
0	R2a	0.015618	0	0.015618
CycE	R1	0.00569055	0	0.00569055
0	R2a	0.016339	0	0.016339
Stg	R1	0.0103231	0.0103231	0
0	R2a	0.0132001	0.0117203	0.00636903
Stg + CycE	R1	0.0129407	0.0129407	0
0	R2a	0.0247965	0.0247965	0
Hop	R1	0.0199135	0.0120973	0.018003
0	R2a	0.0179538	0.0124917	0.0163783
Hop + Dap	R1	0.0182089	0.0100044	0.017961
0	R2a	0.0204317	0.0170072	0.0136752
dnTCF	R1	0.00247239	0	0.00247239
0	R2a	0.0122572	0	0.0122572
dnTCF + Hop	R1	0.0216143	0.0166665	0.0178274
0	R2a	0.0188607	0.0131583	0.0168042
stat-RNAi	R1	0.00670221	0	0.00670221
0	R2a	0.0230721	0	0.0230721
Dp110-DN	R1	0	0	0
0	R2a	0.0269671	0	0.0269671
PI3K	R1	0.00557097	0	0.00557097
0	R2a	0.017647	0	0.017647

## Sheet: Fig 3D p value
		G1	S	G2	n				G1	S	G2
WT	R1	0.993031	0	0.00696864	574		WT	R1
	R2a	0.80721	0	0.19279	638			R2a
CycE	R1	0.979266	0	0.0207337	627		CycE	R1	0.1223	1	0.0442
	R2a	0.780374	0	0.219626	642			R2a	0.2362	1	0.2362
Stg	R1	0.968531	0.0314685	0	286		Stg	R1	0.0222	< 0.0001	0.1573
	R2a	0.942308	0.0448718	0.0128205	312			R2a	< 0.0001	< 0.0001	< 0.0001
Stg + CycE	R1	0.968531	0.0314685	0	182		Stg + CycE	R1	*	< 0.0001	0.2591
	R2a	0.852941	0.147059	0	204			R2a	0.1409	< 0.0001	< 0.0001
Hop	R1	0.681901	0.0877514	0.230347	547		Hop	R1	< 0.0001	< 0.0001	< 0.0001
	R2a	0.581457	0.136424	0.282119	755			R2a	< 0.0001	< 0.0001	0.0001
Hop + Dap	R1	0.5	0.0822281	0.417772	754		Hop + Dap	R1	< 0.0001	< 0.0001	< 0.0001
	R2a	0.769412	0.143529	0.0870588	425			R2a	0.137	< 0.0001	< 0.0001
dnTCF	R1	0.996497	0	0.00350263	571		dnTCF	R1	0.1797	1	0.4165
	R2a	0.901695	0	0.0983051	590			R2a	< 0.0001	1	< 0.0001
dnTCF + Hop	R1	0.643585	0.162933	0.193483	491		dnTCF + Hop	R1	< 0.0001	< 0.0001	< 0.0001
	R2a	0.61747	0.13253	0.25	664			R2a	< 0.0001	< 0.0001	0.0131
stat-RNAi	R1	0.990476	0	0.00952381	210		stat-RNAi	R1	0.95	1	0.7188
	R2a	0.861607	0	0.138393	224			R2a	0.0676	1	0.0676
Dp110-DN	R1	1	0	0	266		Dp110-DN	R1	0.1019	1	0.1726
	R2a	0.723636	0	0.276364	275			R2a	0.0050	1	0.005
PI3K	R1	0.994413	0	0.00558659	179		PI3K	R1	0.5856	1	0.8441
	R2a	0.936842	0	0.0631579	190			R2a	< 0.0001	1	< 0.0001

## Sheet: Fig 4
	G1	S	G2	M
WT	81	318	527	17
JAK-STAT	205	288	277	27
CycE	24	347	391	20
WT	407	838	1958	20
JAK-STAT	551	683	701	22
CycE	180	623	1005	13

## Sheet: Fig4-WT
Sample	Cell #	L1	Layer 1						L2	Layer 2						L3	Layer 3
			RG	change	G	change	R	change		RG	change	G	change	R	change		RG	change	G	change	R	change
1
	2	1	183	1
	3	1	94	1
	4	1	123	1
	3A	1			66	1
	4A	1			24	1
	4B	1			42	1
	1								1	81	1
	1A								1			78	1
	5								1	199	0
	7								1	199	0
	9								1	199	0
	8															1	199	0
2
	1	1	22	1
	1A	1			20	1
	1B	1			31	1
	4	1			76	1
	5	1			96	1
	12	1	163	0
	15	1	163	0
	17	1	122	0			41	1
	2								1					123	1
	3								1	129	1
	8								1			163	0
	9								1	163	0
	10								1			163	0
	16								1			163	0
	6
	11																		163	0
3
	1	1	70	1
	3	1	20	0			80	1
	4	1			50	1
	8	1	100	0
	9	1			30	1
	10	1	100	0
	11	1	100	0
	2								1	40	0			50	1
	5								1	100	0
	6								1	100	0
	7								1	100	0
	12															1	100	0
	13															1	100	0
	14															1			100	0
4
	1	1			74	1
	2	1			74	1
	7	1	161	0
	8	1	161	0
	3								1	11	0			150	1
	5								1	161	0
	6															1	161	0
5
	1	1	143	1
	1A	1			13	1
	1B	1			13	1
	2	1	248	0
	3	1	248	0
	10	1			248	0
	4								1	248	0
	5								1	248	0
	6								1	248	0
	7								1	248	0
	8															1	248	0
	9															1			248	0
6
	1	1	105	0
	2	1	105	0
	3	1	105	0
	5	1			105	0
	7	1			22	1
	9	1			82	1
	4								1	67	1
	6								1			105	0
	8								1			105	0
	10															1			105	0
	11															1	105	0
	12															1			105	0
7
	1	1	35	1
	2	1	90	0
	3	1	90	0
	7	1	90	0
	9	1	90	0
	10	1	90	0
	4								1	90	0
	5								1	90	0
	8								1	90	0
	6															1	90	0
	11															1			90	0
8
	1	1	120	0
	2	1	120	0
	3	1	120	0
	7	1	120	0
	9	1	120	0
	10	1	120	0
	4								1			120	0
	5								1	75	0			45	1
	6								1	120	0
	8								1			120	0
9
	1	1	122	0
	2	1	122	0
	3	1			122	0
	4	1	122	0
	5	1	122	0
	6	1	122	0
	7								1	122	0
	8								1	122	0
	9								1	13	0			108	1
	10								1			122	0
	11								1	122	0
10
	1	1	107	0
	3	1	107	0
	2								1	107	0
	4								1	107	0
	5								1			18	1
	6								1	107	0
	7								1	107	0
	9															1	107	0
11
	1	1	88	1
	2	1	72	1
	2A								1			64	1
	3								1	160	0
	4								1	160	0
	5								1	22	0			128	1
	6	1	160	0
	7	1	96	0			64	1
	8								1	160	0
	9	1	160	0
12
	1	1	142	1
	2	1	157	1
	1A	1			45	1
	1B	1			15	1
	2A	1			11	1
	3	1	210	0
	4	1	210	0
	5								1	90	0			120	1
	6								1	106	0			104	1
	7								1	210	0
	9								1	210	0
	10								1	210	0
	11								1	210	0
	12								1	210	0
	13	1	210	0
	14															1	210	0
	15															1	210	0
	16															1	210	0
13
	1	1	166	0
	2	1	166	0
	3	1	117	1
	4								1	166	0
	5	1	166	0
	6	1	166	0
	7	1	88	1
	8								1	166	0
	9	1			166	0
	10								1					166	0
	11								1	166	0
	12								1	166	0
	13															1	166	0
	14	1	166	0
	15								1	166	0
14
	1	1	82	1
	2								1	135	0
	3	1	135	0
	4	1	135	0
	5								1	135	0
	6	1	135	0
	7								1	135	0
	8								1	135	0
	9															1	135	0
	10	1	135	0
15
	1	1	103	0
	2	1	103	0
	3															1	103	0
	4								1	103	0
	5	1	103	0
	6								1	103	0
	7								1	86	0			17	1
	8															1	103	0
	9								1	103	0
	10	1	103	0
	11								1	103	0
16
	1	1	9	1
	2								1	196	0
	1A	1			98	1
	4	1	107	1
	5	1	177	0			19	1
	6								1	146	1
	1B	1			98	1
	8								1	20	0			176	1
	9								1	39	0			157	1
	10																196	0
		92	8432	16	1621	20	204	4	72	7830	4	1221	3	1344	11	20	2443	0	811	0
		50							39.1304							10.8696
			82.2073		15.8038		1.98889			75.3247		15.594		12.9293			75.0768		24.9232
			527		81.05		51			1957.5		407		122.182			>2354		>918
		659.05							2486.68							>3272
		10.9842							41.4447							>55
		769.275							1732.5
		280
		10
		28
			62		13		1			52		9		8			15		6		0
			Red fraction 1/76= 1%							Red fraction 8/69= 11%
Summary of Mitoses observed
Sample	Layer	M	G1-greeen	Difference
1	1	03:06:00	03:18:00	12
1	1	01:36:00	01:48:00	12
1	1	02:06:00	02:24:00	18
2	1	26	30	4
3	1	01:20:00	01:40:00	20
5	1	02:29:00	02:41:00	12
7	1	40	01:00:00	20
11	1	01:36:00	01:52:00	16
11	1	01:20:00	01:36:00	16
12	1	02:30:00	02:45:00	15
12	1	02:45:00	03:19:00	34
13	1	02:05:00	02:20:00	15
13	1	01:36:00	01:51:00	15
14	1	01:30:00	02:00:00	30
16	1	00:19:00	00:39:00	20
16	1	01:57:00	02:17:00	20
	16			279
			average	17.4375
1	2	01:24:00	01:48:00	24
2	2	02:13:00	02:33:00	20
6	2	01:15:00	01:30:00	15
16	2	02:36:00	02:56:00	20
	4			79
			Average	19.75

## Sheet: Fig4-UAS-CycE
Sample	Cell #	L1	Layer 1						L2	Layer 2						L3	Layer 3
			RG	change	G	change	R	change		RG	change	G	change	R	change		RG	change	G	change	R	change
1
	1	1	70	1
	3	1	168	0
	4	1	168	0
	5								1	168	0
	6								1			168	0
	7								1	168	0
	8								1					168	0
	9															1	168	0
	10								1	168	0
	11								1	168	0
	2	1	98	1
	2a	1			28	1
	2b	1			28	1
2
	1	1	223	0
	2	1	223	0
	3	1			70	1
	4	1	223	0
	5								1			223	0
	6								1	223	0
	7	1					223	0
	8								1	42	0			181	1
3
	1								1					98	1
	2	1	288	0
	3								1			288	0
	4	1	288	0
	5	1	250	1
	6	1	144	1
	7															1	288	0
	8								1	288	0
	9															1			288	0
	10								1	288	0
	11															1	288	0
	5a	1			15	1
	5b
	6a	1			15	1
	6b	1			15	1
4
	1	1	113	1
	2								1	91	1
	3	1	152	0
	4	1	152	0
	5	1	152	0
	6								1	152	0
	7								1			152	0
	8	1	152	0
	9															1	152	0
	10															1	152	0
	1a	1	8	0
	1b	1	8	0
	2a								1			15	1
	2b								1			15	1
5
	1	1					128	1
	2	1	152	0
	3	1	98	1
	4	1	128	1
	5															1	152	0
	6	1					152	0
	7								1					152	0
	8	1	152	0
	9								1	152	0
	10								1	152	0
	11								1					152	0
	12								1					152	0
	13								1	152	0
	14															1			152	0
	3a	1			15	1
	3b	1			15	1
	4a	1			15	1
	4b	1			45	1
6
	1	1	47	1
	2								1	132	0
	3															1	132	0
	4								1	132	0
	5	1	132	0
	6								1	132	0
	7	1	85	1
	7a	1			20	1
	7b	1			20	1
	8	1	132	0
	9								1	15	1
	9a								1			10	1
	9a								1			10	1
	10								1	0	1
	10a								1			20	1
	11	1	132	0
	12								1	132	0
7
	1	1	95	1
	1A	1			10	1
	2	1	5	1
	2a	1			20	1
	3	1	130	0
	4	1	130	0
	5								1	130	0
	6								1	130	0
		48	4298	11	331	14	503	1	35	3015	3	901	5	903	2	9	1332	0	440	0	0
		52.1739							38.0435							9.78261
			83.749		6.44973		9.80125			62.5648		18.6968		18.7383			75.1693		24.8307
			390.727		23.6429		503			1005		180.2		451.5			>1430		>1440
		917.37							1636.7							>2870
		15.2895							27.2783							>48
		592.154							1445.7
			27		6		3			21		7		5			7		2		0
			Red fraction 3/36= 8%							Red fraction 5/33 = 15%
Summary of Mitoses observed
Sample	Layer	M	G1-greeen	Difference
1	1	01:24:00	01:52:00	28
3	1	04:18:00	04:33:00	15
3	1	02:32:00	02:47:00	15
4	1	02:01:00	02:32:00	31
5	1	01:46:00	02:00:00	14
5	1	02:16:00	02:32:00	16
6	1	00:52:00	01:02:00	10
6	1	01:32:00	01:42:00	10
7	1	01:40:00	02:00:00	20
7	1	00:00:00	1900-02-09	40
	10			199
			Average	19.9
158	2	01:31:00	01:46:00	15
234	2	1	12	11
	2			26
			Average	13

[truncated: 7 more sheets: Fig.4-UAS-Hop, Fig6RawECdata, Fig6RawFSCdata, Fig 6 EdU, Fig6 p-values, Fig6 p-values (2), Fig6 Diffn]
